# Supplementary material for: Modeling Effects of Spatial Heterogeneities and Layered Exposure Interventions on the Spread of COVID-19 across New Jersey
Source: Int J Environ Res Public Health. 2021 Nov 14;18(22):11950. doi: 10.3390/ijerph182211950 (PMC8618648; doi:10.3390/ijerph182211950)
Supplement: Supplementary file 1 [file ijerph-18-11950-s001.zip]

Archive with 1 entries (1 files):
- ijerph-1430668-supplementary.pdf
